# Supplementary material for: Modulated Laser Cladding of Implant-Type Coatings by Bovine-Bone-Derived Hydroxyapatite Powder Injection on Ti6Al4V Substrates—Part I: Fabrication and Physico-Chemical Characterization
Source: Materials (Basel). 2022 Nov 11;15(22):7971. doi: 10.3390/ma15227971 (PMC9695758; doi:10.3390/ma15227971)
Supplement: Supplementary file 1 [file materials-15-07971-s001.zip]

Archive with 1 entries (1 files):
- materials-2005735-supplementary.pdf
